# Supplementary material for: Toxoplasma gondii Infection Is Associated with Mitochondrial Dysfunction in-Vitro
Source: Front Cell Infect Microbiol. 2017 Dec 12;7:512. doi: 10.3389/fcimb.2017.00512 (PMC5733060; doi:10.3389/fcimb.2017.00512)
Supplement: Supplementary Table 1 — List of genes that are differentially expressed at each time-point. Genes that have an adjusted p-value of <0.05 and a fold change >1.5 are deemed to be differentially expressed. Genes highlighted in yellow play a role in inter-related pathways oxidative phosphorylation and mitochondrial dysfunction. [file Table1.XLSX]

## Sheet: Sheet1
2 hours post-infection
Probe ID	Log2 fold change	p-value	Adjusted p-value*	Gene Symbol	Entrez ID
3420259	1.11192	3.16e-08	0.000825	MIR21	81671
3520333	-1.25693	1.47e-07	0.00192	KRT18	3875
1980440	-1.11101	7.81e-07	0.0068	AY227114	NA
6590563	1.18259	2.29e-06	0.015	LOC100129138	100000000
7510619	-0.63484	4.62e-06	0.02	C11orf87	399947
2640672	-0.71856	3.97e-06	0.02	DQ594366	548321
7320341	0.901913	5.95e-06	0.021	MIR125B1	NA
2470768	0.739608	6.32e-06	0.021	ZNF135	7694
1940193	0.885604	9.7e-06	0.023	KCNK12	56660
6760521	0.843774	7.95e-06	0.023	LOC728448	728448
2690630	0.976443	9.03e-06	0.023	MIRLET7D	NA
4280671	-0.81963	1.21e-05	0.026	LAMTOR3	8649
240735	-0.70861	1.46e-05	0.028	C20orf56	NA
540377	0.807248	1.88e-05	0.033	CXCL5	6374
3450747	0.690969	2.21e-05	0.033	DHRS11	79154
5670437	0.794401	2.3e-05	0.033	GPR183	1880
6620465	-1.07009	2.19e-05	0.033	RECQL5	9400
2320170	0.616682	2.46e-05	0.034	CDC45	8318
7330523	-0.67631	2.89e-05	0.038	C5orf39	389289
150474	-0.63167	3.19e-05	0.038	CA12	771
730592	0.595702	3.23e-05	0.038	SCIN	85477
5810192	0.672417	3.92e-05	0.045	C4orf29	80167
1570010	-0.60842	4.29e-05	0.046	C3orf37	56941
3440424	-0.6291	4.37e-05	0.046	FAM72A	729533
1410022	1.20182	4.93e-05	0.047	AK055145	NA
1110300	0.6016	5.05e-05	0.047	TMEM154	201799
4760286	-0.72521	4.98e-05	0.047	VN1R2	317701
1050091	-0.80293	5.32e-05	0.048	SOX5	6660
520543	0.748835	5.93e-05	0.05	RFX8	731220
4890224	-0.77533	5.87e-05	0.05	SLC35A2	7355
6 hours post-infection
ProbeID	Log2 fold change	p-value	Adjusted p-value*	Gene Symbol	Entrez ID
5390138	-1.465	5.34e-13	1.39e-08	COX7A1	1346
3890349	-1.228	9.49e-11	1.24e-06	HIST1H4C	8364
6270768	-1.034	5.81e-10	5.06e-06	PLAC9	219348
70121	-1.42	4.27e-09	2.79e-05	LOC645638	645638
1170300	-1.326	2.88e-08	0.00015	MT1G	4495
2070288	-1.444	4.69e-08	0.000163	MT1E	4493
4590615	-1.1	4.34e-08	0.000163	C7orf59	389541
6110605	-1.044	5.02e-08	0.000163	KRTCAP2	200185
6290168	-1.004	5.61e-08	0.000163	C10orf116	10974
4290189	-0.833	1.88e-07	0.000409	NUPR1	26471
940427	-0.783	1.83e-07	0.000409	ISLR	3671
50240	-1.699	1.91e-06	0.001	NDUFA3	4696
4560246	-1.566	3.87e-07	0.001	ATP5I	521
620538	-1.552	9.69e-07	0.001	ROMO1	140823
2260309	-1.438	1.89e-06	0.001	RPPH1	85495
1010347	-1.289	1.14e-06	0.001	POLR2I	5438
5560131	-1.276	1.93e-06	0.001	ATOX1	475
4180431	-1.271	7.74e-07	0.001	NCRNA00116	205251
3190672	1.219	9.47e-07	0.001	EID3	493861
630445	-1.15	1.56e-06	0.001	C11orf10	746
60594	1.131	1.64e-06	0.001	DNAJB14	79982
1780008	1.011	6.06e-07	0.001	SNORA28	677811
2230703	-0.982	3.43e-07	0.001	HHLA3	11147
5720520	-0.978	3.39e-07	0.001	U87HG	641638
3850500	-0.957	1.59e-06	0.001	FXYD1	5348
5550377	-0.911	4.44e-07	0.001	NDUFB11	54539
3130075	-0.854	1e-06	0.001	NCRNA00152	112597
4230706	-0.82	1.64e-06	0.001	CALB2	794
830739	-0.729	1.58e-06	0.001	RPP21	79897
3890095	-0.715	6.91e-07	0.001	SOD3	6649
4890133	0.688	8.78e-07	0.001	NUFIP2	57532
4260368	-0.67	1.06e-06	0.001	UBE2C	11065
10551	-1.774	2.1e-06	0.002	C14orf102	55051
540240	-1.731	4.05e-06	0.002	C3orf78	440957
5260360	-1.719	2.25e-06	0.002	LOC100131801	100000000
6940561	-1.441	5.24e-06	0.002	IFI27L2	83982
2850520	-1.405	3.71e-06	0.002	DPM3	54344
6280167	-1.18	5.34e-06	0.002	C4orf48	401115
4760112	-1.145	5.05e-06	0.002	ATP5J2	9551
630735	-1.082	4.48e-06	0.002	COX17	10063
650301	-1.01	3.61e-06	0.002	SNRPF	6636
6250646	-0.959	3.53e-06	0.002	SLC27A5	10998
3990170	-0.904	2.82e-06	0.002	IFI27	3429
5130670	-0.903	4.71e-06	0.002	MED31	51003
1110709	0.854	5.75e-06	0.002	COPS8	10920
5130497	-0.84	5.2e-06	0.002	S100A13	6284
5670228	0.823	4.05e-06	0.002	FN1	2335
1300392	-0.821	4.52e-06	0.002	FAM83H	286077
20021	-0.75	5.84e-06	0.002	RPS15	6209
70167	-0.746	4.07e-06	0.002	LY96	23643
4490671	-0.71	2.42e-06	0.002	MIF	4282
1980470	0.691	5.55e-06	0.002	METTL6	131965
7160274	0.6	3.2e-06	0.002	TXNDC12	51060
6370468	-1.371	6.51e-06	0.003	BOLA2B	654483
2340521	-1.241	8.35e-06	0.003	C17orf61	254863
6110487	-1.134	1.03e-05	0.003	PACSIN3	29763
580204	-1.075	8.33e-06	0.003	ZDHHC12	84885
4730743	-0.926	8.26e-06	0.003	TCEB2	6923
5820538	0.909	9.89e-06	0.003	POU5F1	5460
7100280	-0.788	1.02e-05	0.003	C11orf48	79081
7200575	0.78	9.29e-06	0.003	ATF1	466
7000333	-0.763	6.5e-06	0.003	ASB6	140459
5960605	-0.74	7.26e-06	0.003	TMEM130	222865
6660735	0.685	1.03e-05	0.003	MAP2	4133
4860692	-0.926	1.55e-05	0.004	SHFM1	7979
6270711	0.905	1.47e-05	0.004	ANKRD36	375248
5560594	-0.89	1.5e-05	0.004	TXNDC17	84817
2140369	-0.889	1.18e-05	0.004	NDUFA11	126328
2060612	-0.867	1.11e-05	0.004	MRPL27	51264
460079	-0.848	1.54e-05	0.004	TSPAN11	441631
1500113	-0.789	1.2e-05	0.004	SST	6750
6520692	-0.773	1.1e-05	0.004	C6orf125	84300
2760673	-0.702	1.21e-05	0.004	NHP2	55651
1440398	-0.61	1.21e-05	0.004	RPL13AP6	23521
3140162	-0.602	1.31e-05	0.004	PPP6R1	22870
6900392	-1.035	2.27e-05	0.005	CHCHD5	84269
5130142	-1.003	2.02e-05	0.005	OST4	100000000
3180619	-0.997	1.7e-05	0.005	SERF2-C15ORF63	25764
1170056	-0.937	2.01e-05	0.005	CNPPD1	27013
4880129	-0.923	2.2e-05	0.005	TOMM7	54543
4200402	0.892	1.76e-05	0.005	ZBTB8A	653121
3420730	-0.852	2.13e-05	0.005	PDDC1	347862
5550600	-0.79	1.59e-05	0.005	CIC	23152
4150687	-0.788	2.39e-05	0.005	NDUFB2	4708
1770551	0.782	1.86e-05	0.005	ADNP	23394
4220278	0.75	2.15e-05	0.005	TROVE2	6738
4010010	0.744	2.19e-05	0.005	CCDC46	201134
3420253	-0.717	2.01e-05	0.005	CSTF3	1479
2340326	-0.714	1.64e-05	0.005	RPL35	11224
1430487	-0.685	2.03e-05	0.005	MGP	4256
6480754	-0.682	1.93e-05	0.005	FAM195B	348262
1240639	-0.649	2.25e-05	0.005	TMEM214	54867
50402	-0.628	1.63e-05	0.005	ENO2	2026
2650564	-0.609	2.29e-05	0.005	RARRES3	5920
6620528	-1.282	3.09e-05	0.006	MT1X	4501
7050189	-1.259	3.32e-05	0.006	PRPF19	27339
160102	-1.19	3.46e-05	0.006	LOC730098	730098
3710725	-1.187	3.71e-05	0.006	ATP5E	514
5720102	-1.151	3.35e-05	0.006	C7orf55	154791
1770102	-1.03	3.18e-05	0.006	NDUFB3	4709
1570544	0.986	2.63e-05	0.006	SIM1	6492
6420541	-0.972	3.07e-05	0.006	UBL5	59286
1010068	-0.959	2.9e-05	0.006	FKBP2	2286
1240482	-0.941	3.4e-05	0.006	LAGE3	8270
3440338	-0.941	2.61e-05	0.006	RNF181	51255
7210484	-0.92	2.55e-05	0.006	C6orf108	10591
5290025	-0.906	3.47e-05	0.006	C14orf156	81892
630600	0.889	2.68e-05	0.006	MDM2	4193
270397	-0.836	3.2e-05	0.006	SNRPG	6637
2750309	-0.822	3.3e-05	0.006	MRPL53	116540
3130291	-0.82	2.97e-05	0.006	C12orf57	113246
5340059	0.816	2.7e-05	0.006	LRRC58	116064
6100379	0.78	3.24e-05	0.006	NAIP	4671
4890195	0.76	2.81e-05	0.006	COPS2	9318
4730360	0.756	3.57e-05	0.006	PLA2G4A	5321
2100196	-0.722	3.1e-05	0.006	ISG15	9636
3060326	-0.701	3.04e-05	0.006	CREB3L1	90993
4900220	0.682	2.61e-05	0.006	TRAM1L1	133022
6350189	-0.672	3.4e-05	0.006	NCRNA00152	541471
4070180	-0.658	3.45e-05	0.006	PRRT3	285368
430196	-0.633	3.53e-05	0.006	MRPL14	64928
5290220	-1.739	3.86e-05	0.007	RPS29	6235
1170047	-1.136	4.54e-05	0.007	CRIP1	1396
7040692	-1.012	4.14e-05	0.007	LOC100507547	80863
6620360	-1.011	4.05e-05	0.007	C12orf62	84987
4230328	0.942	3.93e-05	0.007	CALD1	800
4490259	-0.929	4.08e-05	0.007	COX8A	1351
1050619	-0.848	4.76e-05	0.007	NPM3	10360
7050328	-0.834	3.94e-05	0.007	SEMA4C	54910
2970170	0.805	4.65e-05	0.007	MME	4311
1090739	0.765	3.94e-05	0.007	LIMS1	3987
4880671	0.617	4.54e-05	0.007	STAMBP	10617
5310048	1.021	5.33e-05	0.008	SF3B1	23451
4230286	-0.866	5.63e-05	0.008	ZSWIM1	90204
7570475	-0.851	5.13e-05	0.008	COX7C	1350
1440100	0.775	5.09e-05	0.008	MBD2	8932
4210041	-0.772	5e-05	0.008	UQCRQ	27089
1820543	-0.72	5.48e-05	0.008	ZNF428	126299
150288	-0.599	5.11e-05	0.008	UBA1	7317
6480184	-1.129	6.4e-05	0.009	LSMD1	84316
6290296	-0.912	6.56e-05	0.009	NDUFB7	4713
1110575	-0.897	6.04e-05	0.009	NDUFC1	4717
3390093	-0.892	7.07e-05	0.009	BOLA3	388962
1340400	-0.85	6.86e-05	0.009	C6orf129	154467
5570110	-0.842	6.44e-05	0.009	TRIOBP	11078
6590270	0.833	7e-05	0.009	CNOT7	29883
4760288	-0.805	6.14e-05	0.009	ANAPC11	51529
2490452	-0.781	6.6e-05	0.009	GAA	2548
240136	0.745	6.28e-05	0.009	PHF20L1	51105
5340341	0.71	5.9e-05	0.009	PPIG	9360
6100056	-0.598	6.21e-05	0.009	HSD17B10	3028
5390603	-1.414	8.14e-05	0.01	UPF2	26019
2690338	-1.269	7.81e-05	0.01	RPS21	6227
2060541	-1.211	7.16e-05	0.01	hCG_20425	148413
2100411	-0.953	8.1e-05	0.01	CDK2AP2	10263
70661	-0.918	8.11e-05	0.01	CCDC72	51372
6840189	-0.896	8.19e-05	0.01	NDUFA2	4695
7000703	-0.817	7.91e-05	0.01	POLR3K	51728
2690348	0.806	7.64e-05	0.01	WTAP	9589
540491	-0.766	7.4e-05	0.01	COX7A2	1347
6270095	-0.723	7.56e-05	0.01	BRI3	25798
1710192	0.72	7.66e-05	0.01	HNRNPA1	3178
2360593	-0.707	7.46e-05	0.01	DDT	1652
2690088	-0.697	8.05e-05	0.01	SGCA	6442
670301	0.692	7.98e-05	0.01	RGPD8	727851
6770025	-0.689	8.71e-05	0.01	FAU	2197
1230605	-0.681	7.21e-05	0.01	CCL13	6357
3830671	-0.675	8.7e-05	0.01	MRPS21	54460
20706	0.663	8.15e-05	0.01	PDCD10	11235
2230379	0.656	8.2e-05	0.01	NAMPT	10135
5670296	-0.65	8.05e-05	0.01	UBTF	7343
1500681	0.639	8.19e-05	0.01	LRRCC1	85444
4570735	0.609	7.94e-05	0.01	TMTC1	83857
290370	-1.381	0.000103	0.011	RPS27	6232
1740717	-1.119	9.5e-05	0.011	BOLA2	552900
6370411	-0.84	0.000103	0.011	ATP5L	10632
1570370	-0.772	9.14e-05	0.011	HINT2	84681
6650543	0.69	9.16e-05	0.011	VHL	7428
990543	0.687	9.16e-05	0.011	SRSF11	9295
5390411	-0.639	9.67e-05	0.011	PHPT1	29085
70162	-1.121	0.00012	0.012	TDG	6996
3390072	-0.917	0.000113	0.012	NOP10	55505
3940372	0.823	0.000112	0.012	CEP170	9859
6380220	-0.811	0.000104	0.012	CORO7	79585
5550673	-0.785	0.000107	0.012	SIVA1	10572
2510722	-0.776	0.000106	0.012	CLASRP	11129
5670315	-0.73	0.000117	0.012	LSM7	51690
7100717	-0.686	0.000109	0.012	RPS15A	6210
2030093	-0.673	0.000105	0.012	PKM2	5315
4150458	-0.656	0.000106	0.012	RPA3	6119
7650195	1.232	0.000129	0.013	NBPF1	55672
650022	1.099	0.00014	0.013	USP33	23032
940010	-0.929	0.000128	0.013	CHCHD10	400916
5560088	0.883	0.000144	0.013	UBXN7	26043
2230187	-0.876	0.000134	0.013	LAMTOR2	28956
4880224	0.865	0.000129	0.013	LBR	3930
7330379	-0.856	0.000126	0.013	PTMS	5763
2760370	-0.852	0.000136	0.013	CALR	811
7040184	-0.828	0.00014	0.013	CCDC34	91057
540441	-0.793	0.000143	0.013	FAM176B	55194
7610593	-0.742	0.000137	0.013	TRAPPC5	126003
3870537	0.735	0.00014	0.013	CD302	9936
3130451	0.72	0.000128	0.013	HGF	3082
1940128	0.697	0.000135	0.013	NRG1	3084
2070537	-0.669	0.000138	0.013	CCDC124	115098
1990047	-0.661	0.000149	0.013	C9orf119	375757
6370500	-0.644	0.000134	0.013	AGRN	375790
5870687	-0.638	0.000135	0.013	ZNF629	23361
7560328	-0.614	0.000125	0.013	RAVER1	125950
2350044	0.605	0.000136	0.013	LIPC	3990
5690576	-0.593	0.000123	0.013	TBCB	1155
160309	-0.592	0.000145	0.013	TSSC4	10078
4180132	-0.59	0.000148	0.013	FAM189B	10712
2510079	-0.588	0.000128	0.013	CLPP	8192
730709	-0.891	0.000153	0.014	SPRY1	10252
4010201	0.855	0.000165	0.014	ORC5	5001
290736	-0.782	0.000162	0.014	LRDD	55367
4760368	0.678	0.000151	0.014	SNX25	83891
50170	0.643	0.000152	0.014	SBDS	51119
2470689	-0.622	0.000166	0.014	SPHK1	8877
670192	0.589	0.000155	0.014	THOC3	84321
6220553	-0.587	0.000158	0.014	ANKRD39	51239
3850026	-0.909	0.000185	0.015	P53TG1	11257
3360743	-0.881	0.000182	0.015	NUDT6	11162
610154	-0.879	0.000179	0.015	CLDND2	125875
2600278	-0.742	0.000185	0.015	C1orf54	79630
620239	0.722	0.000193	0.015	RCAN1	1827
2470128	-0.717	0.000169	0.015	LOC729887	729887
1990450	0.713	0.000191	0.015	CEP57L1	285753
5820202	0.696	0.00018	0.015	CCT8	10694
1090474	-0.687	0.000167	0.015	CD3G	917
4210382	-0.682	0.000178	0.015	DLL3	10683
1990273	-0.682	0.000176	0.015	FBRS	64319
3850110	-0.675	0.000182	0.015	COX6A1	1337
2320079	-0.64	0.000168	0.015	NME4	4833
5670301	-0.605	0.000169	0.015	RIN3	79890
4230739	-0.596	0.000182	0.015	SORCS2	57537
4570440	1.109	0.000203	0.016	QKI	9444
540451	-1.105	0.000209	0.016	DQ895289	25873
6650360	-0.965	0.000207	0.016	LOC728758	5303
5290739	0.93	0.000214	0.016	GOLGA6A	342096
6020600	0.917	0.000202	0.016	PHC3	80012
5570494	-0.858	0.000197	0.016	MRPL33	9553
6370762	-0.726	0.000201	0.016	POLR2F	5435
7510114	0.72	0.000215	0.016	CSDE1	7812
620433	-0.657	0.000215	0.016	C1orf122	127687
6580202	-0.612	0.00021	0.016	C19orf43	79002
4920162	-0.604	0.000209	0.016	FLYWCH2	114984
4180709	0.914	0.000243	0.017	SPAG5	10615
3400537	-0.845	0.000225	0.017	ITGA7	3679
990382	-0.808	0.000237	0.017	C1orf53	388722
4150131	-0.76	0.000222	0.017	MAPK8IP1	9479
5260414	-0.711	0.000219	0.017	LENG1	79165
4290132	-0.709	0.000247	0.017	TMEM223	79064
5570196	0.701	0.000229	0.017	ACTR2	10097
7210138	0.701	0.000237	0.017	DDX59	83479
2070162	0.699	0.000245	0.017	BZW1	9689
7150433	-0.673	0.000241	0.017	TM4SF19	116211
2900403	-0.671	0.000229	0.017	YBEY	54059
1230746	0.623	0.000219	0.017	ZCCHC6	79670
840296	-0.6	0.000236	0.017	H3F3A	3020
4260333	1.039	0.000253	0.018	IL6ST	3572
1850551	0.907	0.000279	0.018	EIF4A1	1973
5870446	-0.81	0.000263	0.018	ATP5G1	516
4830279	0.789	0.000281	0.018	ZAK	51776
1660086	-0.783	0.00027	0.018	FAM100A	124402
3890682	0.754	0.000264	0.018	C5orf44	80006
1190220	-0.747	0.00025	0.018	COX5B	1329
5560544	-0.713	0.000276	0.018	SNX8	29886
6110706	-0.71	0.00027	0.018	CDC25C	995
3940253	0.704	0.00025	0.018	KIF3A	11127
4290632	0.668	0.000273	0.018	UBA2	10054
360719	0.664	0.00026	0.018	CD44	960
7330068	-0.632	0.000251	0.018	SF3B5	83443
60601	0.612	0.00027	0.018	P4HA1	5033
2600402	0.606	0.000271	0.018	ARID4A	5926
4590521	-1.097	0.000283	0.019	NDUFA1	4694
2320367	-0.999	0.000306	0.019	NDUFA13	51079
1990484	0.86	0.00031	0.019	GPR176	11245
2470242	0.836	0.000318	0.019	SEMA3D	223117
620615	-0.833	0.000288	0.019	NDUFA7	4701
6270674	0.816	0.000309	0.019	RECQL	5965
3870433	0.812	0.000301	0.019	TAF1D	79101
5050193	-0.775	0.000316	0.019	RLTPR	146206
3290386	-0.742	0.000288	0.019	PPP2R5B	5526
6620358	0.736	0.000288	0.019	FLJ00326	349196
5810373	-0.711	0.000309	0.019	FAM127B	26071
6620494	0.703	0.0003	0.019	SLTM	79811
4830273	0.633	0.000306	0.019	TWF1	5756
4070711	-0.623	0.000304	0.019	FAM129B	64855
6770360	-0.617	0.000315	0.019	MARCH2	51257
5900360	0.614	0.00031	0.019	C17orf75	64149
990719	-0.611	0.000301	0.019	TTC39C	125488
3870706	-0.607	0.000297	0.019	FURIN	5045
3460184	-0.811	0.000327	0.02	C19orf53	28974
1770468	0.727	0.000339	0.02	MYST2	11143
2970162	0.648	0.000346	0.02	AKAP2	11217
4200703	-0.588	0.000326	0.02	CDC42BPB	9578
3180139	-0.991	0.000374	0.021	SP9	100000000
6520494	0.841	0.000362	0.021	ROCK1	6093
7160148	-0.82	0.000367	0.021	ZNF329	79673
1470292	0.759	0.000376	0.021	SUV420H1	51111
3060170	-0.7	0.000358	0.021	UBASH3A	53347
3140021	-0.678	0.000383	0.021	PCBD1	5092
1690600	-0.657	0.000364	0.021	FAM53B	9679
2070746	-0.631	0.000372	0.021	RBX1	9978
5820465	-0.618	0.000383	0.021	COX6C	1345
2600630	0.613	0.000359	0.021	CCT6P3	908
2650092	-0.612	0.000373	0.021	JOSD2	126119
4850440	0.589	0.000367	0.021	HEATR3	55027
2690619	0.588	0.000352	0.021	RPL27A	6157
50491	0.89	0.000394	0.022	MAML2	84441
1770142	0.831	0.000407	0.022	DNAJC2	27000
7150280	-0.83	0.000389	0.022	C15orf61	145853
1010025	-0.786	0.000397	0.022	SLC5A10	125206
70634	-0.708	0.000408	0.022	RABAC1	10567
2030026	-0.662	0.000402	0.022	STMN2	11075
7000220	-0.659	0.000392	0.022	RTN2	6253
3370372	-0.644	0.000391	0.022	C3orf18	51161
6860671	-1.001	0.000417	0.023	RPL36A	6173
4480356	-0.91	0.000442	0.023	RPS26	6231
4040390	-0.763	0.000424	0.023	ZNF536	9745
6660017	-0.718	0.000429	0.023	FAM90A15	389630
5560682	-0.686	0.000412	0.023	KRT10	3858
1690184	-0.681	0.000419	0.023	RNF19A	25897
2650041	0.64	0.000417	0.023	DUSP4	1846
6130148	0.608	0.000432	0.023	NAG-7	29931
6480722	-0.824	0.000458	0.024	NACC1	112939
5550343	0.751	0.000482	0.024	PDCL	5082
150541	0.715	0.000473	0.024	SMAD1	4086
1090653	-0.71	0.000475	0.024	C1orf133	574036
1510521	-0.671	0.000485	0.024	PAFAH1B3	5050
5900468	0.634	0.00048	0.024	HDAC4	9759
3440689	-0.61	0.000474	0.024	ACYP1	97
2900368	0.88	0.000511	0.025	RPS6KA3	6197
650349	-0.772	0.000505	0.025	RPS28	6234
1430689	-0.755	0.000502	0.025	LOC55908	55908
1770747	-0.704	0.000507	0.025	TMEM160	54958
1300730	-0.687	0.000504	0.025	GNAI2	2771
60537	-0.631	0.000515	0.025	NAT14	57106
2490100	0.592	0.000505	0.025	NIPSNAP3A	25934
4150484	-0.83	0.000547	0.026	TRMT61A	115708
1660278	0.752	0.000527	0.026	TIMM13	26517
5420347	-0.708	0.000529	0.026	HCFC1R1	54985
990491	0.638	0.000541	0.026	EXOG	9941
7040446	-0.626	0.000528	0.026	RND2	8153
4120563	0.945	0.000572	0.027	DST	667
3940059	-0.774	0.000562	0.027	C20orf29	55317
5290121	0.677	0.000571	0.027	ZNF417	147687
5390520	0.653	0.000575	0.027	C6orf162	57150
5560300	-0.711	0.000608	0.028	COL5A3	50509
6350192	-0.697	0.000595	0.028	ONECUT2	9480
1170019	-0.656	0.000607	0.028	C9orf16	79095
4230632	0.65	0.000595	0.028	BAG4	9530
3850142	-0.625	0.000593	0.028	KIF1C	10749
4210189	0.758	0.00067	0.029	TCEA1	6917
7550685	0.665	0.000657	0.029	MAP1B	4131
3850008	0.589	0.000654	0.029	HNRNPA3	220988
5910273	0.586	0.000651	0.029	ANKRD13B	124930
5570008	-0.586	0.000636	0.029	PYCARD	29108
4780040	-0.854	0.000728	0.03	MRPL41	64975
3840181	0.803	0.000685	0.03	MANEA	79694
1070025	-0.786	0.000705	0.03	ATPIF1	93974
2630703	0.772	0.00068	0.03	FAM49B	51571
4230750	-0.757	0.000697	0.03	FOXL2	668
5870072	0.756	0.000717	0.03	FAM161A	84140
2650093	0.756	0.000699	0.03	NFAT5	10725
150131	-0.732	0.000731	0.03	UXT	8409
2340474	-0.723	0.000732	0.03	SERF1B	728492
6860592	0.711	0.000732	0.03	MFN1	55669
1090725	0.623	0.000695	0.03	FAM72D	728833
1690114	-0.623	0.000701	0.03	U2AF2	11338
6220113	0.618	0.000689	0.03	DEPDC7	91614
5080594	0.61	0.000698	0.03	DCAF6	55827
1260731	-0.588	0.000718	0.03	MDP1	145553
6200402	-1.043	0.000768	0.031	MT1A	4489
7570494	-0.968	0.000776	0.031	CNFN	84518
730014	0.87	0.000746	0.031	HERC2	8924
6860014	-0.847	0.000751	0.031	POTEG	404785
1740541	0.697	0.000737	0.031	SNX29	92017
7380450	-0.877	0.000813	0.032	CLDN14	23562
3310228	-0.741	0.000789	0.032	C11orf67	28971
1190463	-0.728	0.000815	0.032	PNPLA2	57104
7570022	0.709	0.000807	0.032	C9orf72	203228
6760673	-0.682	0.000789	0.032	LEPREL4	10609
1010768	-0.646	0.000784	0.032	NDUFB6	4712
5090050	-0.608	0.000791	0.032	NDUFA12	55967
6450148	-0.586	0.000801	0.032	KRT33B	3884
2320364	0.708	0.000871	0.033	NF1	4763
4120273	0.682	0.000884	0.033	CTBP2	1488
6560021	-0.63	0.00087	0.033	WIZ	58525
2640008	0.623	0.000879	0.033	DYRK1A	1859
1500112	-0.601	0.000853	0.033	ORMDL3	94103
4280528	0.886	0.000921	0.034	ZC3H11A	9877
4050025	0.785	0.000893	0.034	NFIA	4774
5810201	-0.693	0.000923	0.034	ZNF593	51042
1010195	-0.585	0.000903	0.034	DBI	1622
450615	-0.81	0.000985	0.035	MT2A	4502
6580064	0.743	0.000977	0.035	C14orf19	280655
650347	-0.702	0.000975	0.035	NUDT1	4521
5220072	0.685	0.000939	0.035	LRRC40	55631
2750575	-0.632	0.000989	0.035	TCRA	28517
6060050	0.595	0.000947	0.035	ARHGAP11B	89839
130603	-0.591	0.00098	0.035	DYNLRB1	83658
5310240	-0.809	0.00104	0.036	PHF1	5252
5670661	-0.681	0.00102	0.036	RNASEK	440400
1240605	0.635	0.000999	0.036	ZNF302	55900
6650592	0.631	0.00101	0.036	UEVLD	55293
4810021	-0.62	0.00104	0.036	SPINT3	10816
3400600	-0.61	0.00103	0.036	ADAMTS2	9509
7160369	0.916	0.00106	0.037	CD28	940
1050092	0.694	0.0011	0.037	CASP8	841
1500131	0.645	0.00108	0.037	CPEB4	80315
1450082	-0.627	0.00106	0.037	TRAPPC2L	51693
840209	-0.619	0.00111	0.037	CAMTA2	23125
840408	-0.611	0.00107	0.037	PTPN23	25930
1660541	-0.61	0.00106	0.037	ESRRA	2101
650639	0.609	0.00109	0.037	NR4A2	4929
5220154	-0.597	0.00107	0.037	STON1	11037
6400128	-0.587	0.00109	0.037	PNKD	25953
6130332	-0.937	0.00113	0.038	UQCR10	29796
3850441	-0.867	0.00117	0.038	MAZ	4150
3420471	0.852	0.00115	0.038	CAMK2D	817
2810044	-0.775	0.00113	0.038	FRG1B	284802
1740646	-0.74	0.00112	0.038	DCHS1	8642
2340600	0.728	0.00116	0.038	ATRX	546
3870079	-0.715	0.00115	0.038	C20orf151	140893
5090053	-0.706	0.00114	0.038	FDX1L	112812
3710039	-0.655	0.00116	0.038	MRPL54	116541
6760414	-0.649	0.00116	0.038	C19orf60	55049
1570279	0.646	0.00116	0.038	SRP54	6729
430142	0.638	0.00115	0.038	HSPA4	3308
6420288	-0.631	0.00117	0.038	RNF215	200312
1190035	-0.63	0.00119	0.038	CECR5	27440
4760398	-0.628	0.00119	0.038	CCDC107	203260
5390685	-0.603	0.00118	0.038	RPL29	6159
3940736	-0.6	0.00114	0.038	NME1	4830
3890397	-0.596	0.00116	0.038	COX16	51241
5550750	0.989	0.00126	0.039	ATP6V1C1	528
670242	-0.746	0.00123	0.039	ZNF444	55311
520408	0.686	0.00121	0.039	IFIT3	3437
780544	0.684	0.00121	0.039	MARCH6	10299
4610154	0.656	0.00124	0.039	LRIF1	55791
5550403	-0.648	0.0012	0.039	MLLT10	8028
7000040	-0.629	0.00124	0.039	RPS13	6207
6520681	-0.619	0.00122	0.039	PYCR1	5831
3780279	0.586	0.00123	0.039	NAA16	79612
10170	-0.805	0.00132	0.04	GNG5	2787
4920768	0.696	0.00133	0.04	DICER1	23405
6620114	-0.64	0.00134	0.04	C18orf2	56651
3780408	-0.631	0.00134	0.04	RAB43	339122
4900010	0.624	0.0013	0.04	HIF1A	3091
1450403	-0.591	0.0013	0.04	TMEM129	92305
6620601	0.715	0.00136	0.041	ZBTB40	9923
5270681	-0.638	0.00137	0.041	TMEM110	375346
5080730	0.633	0.00139	0.041	CCRL1	51554
7200014	0.63	0.00137	0.041	RNF152	220441
3520037	0.629	0.00137	0.041	C13orf29	283487
6400356	0.629	0.00134	0.041	GAS2L3	283431
5310296	0.591	0.00134	0.041	SLC35D1	23169
4010494	0.714	0.00143	0.042	UBN2	254048
3290463	0.705	0.00141	0.042	DDB1	1642
1190221	-0.63	0.00145	0.042	REXO4	57109
4590403	-0.791	0.0015	0.043	PPDPF	79144
3610450	-0.747	0.0015	0.043	TBC1D25	4943
3610300	-0.744	0.00151	0.043	CCDC58	131076
7570193	0.633	0.00146	0.043	ZNF20	7568
6650056	0.608	0.00146	0.043	ZNF566	84924
6580431	0.597	0.00152	0.043	USP48	84196
1770152	-0.591	0.00149	0.043	MS4A6A	64231
1030196	0.59	0.0015	0.043	PAFAH1B2	5049
3870630	-0.587	0.0015	0.043	ATP6V1F	9296
1070044	-0.739	0.00157	0.044	GMIP	51291
4250441	0.658	0.00159	0.044	BLID	414899
2490278	-0.658	0.00154	0.044	TBC1D10B	26000
7200129	0.641	0.00158	0.044	TRIM23	373
3460010	-0.62	0.0016	0.044	MYL5	4636
5220670	0.593	0.00159	0.044	DCUN1D1	54165
2320441	0.78	0.00162	0.045	LOC100132247	283970
1580309	-0.701	0.00163	0.045	SERF2	10169
5080367	-0.677	0.00165	0.045	CMTM1	113540
5860709	-0.634	0.00163	0.045	C9orf9	11092
6220653	0.622	0.00164	0.045	TMEM229A	730130
6520010	0.841	0.00166	0.046	LIN7C	55327
2470603	0.722	0.00169	0.046	ARID4B	51742
780142	0.678	0.00169	0.046	NOX5	79400
3400551	-0.593	0.00168	0.046	DYNLL2	140735
5890368	-0.59	0.00166	0.046	FAM36A	116228
3460703	0.886	0.00176	0.047	CCT6P1	643253
4180086	-0.727	0.00179	0.047	KIAA0284	283638
1190026	0.687	0.00174	0.047	APOBEC3G	60489
2680553	0.668	0.00179	0.047	SPAG1	6674
7200332	-0.604	0.00178	0.047	AA398827	NA
460563	1.003	0.0018	0.048	BCLAF1	9774
6130458	0.746	0.00188	0.049	DKFZp667P0924	400986
780053	-0.731	0.00187	0.049	C17orf89	284184
3310402	0.588	0.00189	0.049	PPM1A	5494
3940161	0.673	0.00194	0.05	LRR1	122769
24 hours post-infection
ProbeID	Log2 fold change	p-value	Adjusted p-value*	Gene Symbol	Entrez ID
870603	1.939	8.48e-13	2.21e-08	CCL11	6356
2900390	0.936	1.92e-09	2.51e-05	VCAM1	7412
6100379	0.913	3.85e-06	0.033	NAIP	4671
2260594	-1.019	3.85e-06	0.0474	KRTAP10-11	386678
* Benjamini-Hochberg adjusted p-values
